# Supplementary material for: Cell-permeable lanthanide–platinum(iv) anti-cancer prodrugs
Source: Dalton Trans. 2021 May 28;50(25):8761–7. doi: 10.1039/d1dt01688a (PMC8237448; doi:10.1039/d1dt01688a)
Supplement: DT-050-D1DT01688A-s002 [file DT-050-D1DT01688A-s002.cif]

# Electronic Supplementary Material (ESI) for Dalton Transactions.
# This journal is © The Royal Society of Chemistry 2021

####################################################################### 
# 
# This file contains crystal structure data downloaded from the 
# Cambridge Structural Database (CSD) hosted by the Cambridge 
# Crystallographic Data Centre (CCDC).
# 
# Full information about CCDC data access policies and citation 
# guidelines are available at http://www.ccdc.cam.ac.uk/access/V1 
# 
# Audit and citation data items may have been added by the CCDC. 
# Please retain this information to preserve the provenance of 
# this file and to allow appropriate attribution of the data. 
# 
#######################################################################

data_2Eu
_database_code_depnum_ccdc_archive 'CCDC 1960280'
loop_
_audit_author_name
_audit_author_address
'Amber Thompson'
;Chemical Crystallography, Oxford
United Kingdom
;
_audit_update_record             
;
2021-03-24 deposited with the CCDC.	2021-05-25 downloaded from the CCDC.
;
#==============================================================================
_audit_creation_date             2019-10-19
_audit_creation_method           'CRYSTALS_ver_14.61_build_7285 '

_refine_special_details          
;
The data for this structure are of low quality, due to
poor ordering in the solvent sphere.  Nevertheless, the
structure solved well giving a clear indication of the 
connectivity.  Examination of the difference map clearly
indicated the majority of the water in the solvent sphere, 
and some of the hydrogen atoms were also visible.  The 
missing aqueous hydrogen atoms were positioned based on 
the hydrogen-bonding network.
;

_oxford_structure_analysis_title 7184
_chemical_name_systematic        .
_chemical_melting_point          'not measured'
_cell_length_a                   22.1561(1)
_cell_length_b                   18.9237(1)
_cell_length_c                   19.3441(1)
_cell_angle_alpha                90
_cell_angle_beta                 90
_cell_angle_gamma                90
_cell_volume                     8110.50(7)

_symmetry_cell_setting           orthorhombic
_symmetry_space_group_name_H-M   'P b c n '
_symmetry_space_group_name_Hall  '-P 2n 2ab'
loop_
_symmetry_equiv_pos_as_xyz
x,y,z
-x,-y,-z
x,-y,z+1/2
-x,y,-z+1/2
-x+1/2,-y+1/2,z+1/2
x+1/2,y+1/2,-z+1/2
x+1/2,-y+1/2,-z
-x+1/2,y+1/2,z

loop_
_atom_type_symbol
_atom_type_scat_dispersion_real
_atom_type_scat_dispersion_imag
_atom_type_scat_Cromer_Mann_a1
_atom_type_scat_Cromer_Mann_b1
_atom_type_scat_Cromer_Mann_a2
_atom_type_scat_Cromer_Mann_b2
_atom_type_scat_Cromer_Mann_a3
_atom_type_scat_Cromer_Mann_b3
_atom_type_scat_Cromer_Mann_a4
_atom_type_scat_Cromer_Mann_b4
_atom_type_scat_Cromer_Mann_c
_atom_type_scat_source
C 0.0181 0.0091 2.3100 20.8439 1.0200 10.2075 1.5886 0.5687 0.8650 51.6512
0.2156 'International Tables Vol C 4.2.6.8 and 6.1.1.4'
H 0.0000 0.0000 0.4930 10.5109 0.3229 26.1257 0.1402 3.1424 0.0408 57.7998
0.0030 'International Tables Vol C 4.2.6.8 and 6.1.1.4'
Eu -8.9294 11.1857 24.6274 2.3879 19.0886 0.1942 13.7603 13.7546 2.9227
123.1740 2.5745 'International Tables Vol C 4.2.6.8 and 6.1.1.4'
N 0.0311 0.0180 12.2126 0.0057 3.1322 9.8933 2.0125 28.9975 1.1663 0.5826
-11.5290 'International Tables Vol C 4.2.6.8 and 6.1.1.4'
O 0.0492 0.0322 3.0485 13.2771 2.2868 5.7011 1.5463 0.3239 0.8670 32.9089
0.2508 'International Tables Vol C 4.2.6.8 and 6.1.1.4'
Pt -4.5932 6.9264 27.0059 1.5129 17.7639 8.8117 15.7131 0.4246 5.7837 38.6103
11.6883 'International Tables Vol C 4.2.6.8 and 6.1.1.4'


_cell_formula_units_Z            8

# Given Formula = C46 H66 Eu2 N12 O20 Pt2 
# Dc =      2.95 Fooo =   6944.00 Mu =    354.24 M =   1801.20
# Found Formula = C23 H60 Eu1 N6 O23.50 Pt1 
# Dc =      1.87 FOOO =   4552.00 Mu =    181.19 M =   1143.81

_chemical_formula_sum            'C23 H60 Eu1 N6 O23.50 Pt1'
_chemical_formula_moiety         'C23 H35 Eu1 N6 O11 Pt1, 12.5(H2 O)'
_chemical_compound_source        .
_chemical_formula_weight         1143.81


_cell_measurement_reflns_used    21810
_cell_measurement_theta_min      3.79
_cell_measurement_theta_max      76.03
_cell_measurement_temperature    150

_exptl_crystal_description       block
_exptl_crystal_colour            clear_pale_colourless
_exptl_crystal_size_min          0.14
_exptl_crystal_size_mid          0.15
_exptl_crystal_size_max          0.21
_exptl_crystal_size_rad          0.16

_exptl_crystal_density_diffrn    1.873
_exptl_crystal_density_meas      'not measured'
_exptl_crystal_density_method    'not measured'
# Non-dispersive F(000): 
_exptl_crystal_F_000             4552
_exptl_absorpt_coefficient_mu    18.119

# Sheldrick geometric approximatio 0.07 0.08 
_exptl_absorpt_correction_type   sphere
_exptl_absorpt_correction_T_min  0.00242
_exptl_absorpt_correction_T_max  0.04823
_exptl_absorpt_process_details   
;
CrysAlisPro 1.171.39.46 (Rigaku Oxford Diffraction, 2018)
Spherical absorption correction
 using equivalent radius and absorption coefficient.
Empirical absorption correction using spherical harmonics,
 implemented in SCALE3 ABSPACK scaling algorithm.
;
_oxdiff_exptl_absorpt_empirical_full_min 0.668
_oxdiff_exptl_absorpt_empirical_full_max 2.096
_oxdiff_exptl_absorpt_empirical_details 
;
Empirical correction (ABSPACK) includes:
- Absorption correction using spherical harmonics
- Frame scaling
;


_diffrn_measurement_device_type  'Oxford Diffraction SuperNova'
_diffrn_measurement_device       Area
_diffrn_radiation_monochromator  'focussing mirrors'
_diffrn_radiation_type           'Cu K\a'
_diffrn_radiation_wavelength     1.54184
_diffrn_measurement_method       \w

# If a reference occurs more than once, delete the author 
# and date from subsequent references. 
_computing_data_collection       'SuperNova, (Oxford Diffraction, 2010)'
_computing_cell_refinement       
; 
 CrysAlisPro (Rigaku Oxford Diffraction, 2017) 
;
_computing_data_reduction        
; 
 CrysAlisPro (Rigaku Oxford Diffraction, 2017) 
;
_computing_structure_solution    'Superflip (Palatinus & Chapuis, 2007)'
_computing_structure_refinement  'CRYSTALS (Betteridge et al., 2003)'
_computing_publication_material  'CRYSTALS (Betteridge et al., 2003)'
_computing_molecular_graphics    'CAMERON (Watkin et al., 1996)'

_diffrn_standards_interval_time  .
_diffrn_standards_interval_count .
_diffrn_standards_number         0
_diffrn_standards_decay_%        .

_diffrn_ambient_temperature      150
_diffrn_reflns_number            47882
_diffrn_reflns_av_unetI/netI     0.046
_reflns_number_total             8432
_diffrn_reflns_av_R_equivalents  0.036
# Number of reflections with Friedels Law is 8432 
# Theoretical number of reflections is about 16987 


_diffrn_reflns_theta_min         3.829
_diffrn_reflns_theta_max         76.242
_diffrn_measured_fraction_theta_max 0.993

_diffrn_reflns_theta_full        74.717
_diffrn_measured_fraction_theta_full 0.997


_diffrn_reflns_limit_h_min       -27
_diffrn_reflns_limit_h_max       27
_diffrn_reflns_limit_k_min       -23
_diffrn_reflns_limit_k_max       20
_diffrn_reflns_limit_l_min       -23
_diffrn_reflns_limit_l_max       23
_reflns_limit_h_min              0
_reflns_limit_h_max              27
_reflns_limit_k_min              0
_reflns_limit_k_max              23
_reflns_limit_l_min              0
_reflns_limit_l_max              23

_oxford_diffrn_Wilson_B_factor   4.53
_oxford_diffrn_Wilson_scale      2.83

_atom_sites_solution_primary     other #heavy,direct,difmap,geom,iterative
# _atom_sites_solution_secondary  difmap
_atom_sites_solution_hydrogens   difmap

_refine_diff_density_min         -1.11
_refine_diff_density_max         4.76


# The current dictionary definitions do not cover the 
# situation where the reflections used for refinement were 
# selected by a user-defined sigma threshold 


# The values actually used during refinement 
_oxford_refine_reflns_threshold_expression_ref I>-10.0\s(I)
_refine_ls_number_restraints     0
_refine_ls_number_parameters     517
_refine_ls_number_reflns         8403
_oxford_refine_ls_R_factor_ref   0.0869
_refine_ls_wR_factor_ref         0.2057
_refine_ls_goodness_of_fit_ref   0.9995
_refine_ls_shift/su_max          0.0019599
_refine_ls_shift/su_mean         0.0000974


# The values computed with all filters except I/sigma 
_oxford_reflns_number_all        8403
_refine_ls_R_factor_all          0.0869
_refine_ls_wR_factor_all         0.2057

# The values computed with a 2 sigma cutoff - a la SHELX 
_reflns_threshold_expression     I>2.0\s(I)
_reflns_number_gt                7889
_refine_ls_R_factor_gt           0.0853
_refine_ls_wR_factor_gt          0.2000


_refine_ls_structure_factor_coef Fsqd
_refine_ls_matrix_type           full
_refine_ls_hydrogen_treatment    constr #undef, noref, refall,
# refxyz, refU, constr or mixed
_refine_ls_weighting_scheme      calc
_refine_ls_weighting_details     
;
 Method= Modified Sheldrick 
 w=1/[\s^2^(F^2^) + ( 0.19P)^2^ + 0.80P] 
 ,where P=(max(Fo^2^,0) + 2Fc^2^)/3 
;

# Uequiv = arithmetic mean of Ui i.e. Ueqiv = (U1+U2+U3)/3

# Replace last . with number of unfound hydrogen atoms attached to an atom.

# ..._refinement_flags_... 
# . no refinement constraints           S special position constraint on site
# G rigid group refinement of site      R riding atom
# D distance or angle restraint on site T thermal displacement constraints
# U Uiso or Uij restraint (rigid bond)  P partial occupancy constraint


loop_
_atom_site_label
_atom_site_type_symbol
_atom_site_fract_x
_atom_site_fract_y
_atom_site_fract_z
_atom_site_U_iso_or_equiv
_atom_site_occupancy
_atom_site_adp_type
_atom_site_refinement_flags_posn
_atom_site_refinement_flags_adp
_atom_site_refinement_flags_occupancy
_atom_site_disorder_assembly
_atom_site_disorder_group
_atom_site_attached_hydrogens
Eu1 Eu 0.330766(16) 0.840310(19) 0.43374(2) 0.0543 1.0000 Uani . . . . . .
Pt1 Pt 0.460525(11) 0.327486(14) 0.508371(16) 0.0576 1.0000 Uani . . . . . .
N1 N 0.3470(3) 0.7458(3) 0.3315(3) 0.0645 1.0000 Uani . . . . . .
N2 N 0.2312(3) 0.7680(3) 0.4058(3) 0.0683 1.0000 Uani . . . . . .
N3 N 0.2462(2) 0.9244(3) 0.3876(4) 0.0657 1.0000 Uani . . . . . .
N4 N 0.3627(2) 0.9002(3) 0.3148(3) 0.0654 1.0000 Uani . . . . . .
N9 N 0.4990(3) 0.2408(4) 0.4686(5) 0.0829 1.0000 Uani . . . . . .
N10 N 0.4360(3) 0.2763(3) 0.5957(3) 0.0684 1.0000 Uani . . . . . .
O1 O 0.3457(2) 0.7187(3) 0.4712(2) 0.0635 1.0000 Uani . . . . . .
O2 O 0.2585(2) 0.8441(3) 0.5235(3) 0.0667 1.0000 Uani . . . . . .
O3 O 0.3487(2) 0.9614(2) 0.4579(3) 0.0656 1.0000 Uani . . . . . .
O4 O 0.4359(2) 0.8327(2) 0.4099(3) 0.0645 1.0000 Uani . . . . . .
O5 O 0.3859(2) 0.8426(3) 0.5439(3) 0.0702 1.0000 Uani . . . . . .
O6 O 0.4220(2) 0.4109(2) 0.5519(2) 0.0639 1.0000 Uani . . . . . .
O7 O 0.4840(2) 0.3786(3) 0.4215(2) 0.0626 1.0000 Uani . . . . . .
O8 O 0.4921(2) 0.4696(3) 0.3526(2) 0.0670 1.0000 Uani . . . . . .
O9 O 0.1927(2) 0.7881(4) 0.5889(3) 0.0809 1.0000 Uani . . . . . .
O10 O 0.3153(3) 1.0691(3) 0.4787(5) 0.0968 1.0000 Uani . . . . . .
O11 O 0.5178(2) 0.8687(5) 0.3565(4) 0.0959 1.0000 Uani . . . . . .
C1 C 0.2883(4) 0.7181(4) 0.3070(4) 0.0735 1.0000 Uani . . . . . .
C2 C 0.2450(3) 0.7029(4) 0.3635(4) 0.0719 1.0000 Uani . . . . . .
C3 C 0.1892(3) 0.8132(4) 0.3659(5) 0.0720 1.0000 Uani . . . . . .
C4 C 0.1852(3) 0.8874(4) 0.3922(5) 0.0751 1.0000 Uani . . . . . .
C5 C 0.2568(3) 0.9461(4) 0.3154(4) 0.0720 1.0000 Uani . . . . . .
C6 C 0.3232(3) 0.9640(4) 0.3014(4) 0.0713 1.0000 Uani . . . . . .
C7 C 0.3572(3) 0.8511(5) 0.2556(4) 0.0718 1.0000 Uani . . . . . .
C8 C 0.3806(3) 0.7790(4) 0.2722(3) 0.0696 1.0000 Uani . . . . . .
C11 C 0.3835(3) 0.6877(4) 0.3596(3) 0.0650 1.0000 Uani . . . . . .
C12 C 0.3698(3) 0.6712(3) 0.4350(3) 0.0570 1.0000 Uani . . . . . .
C13 C 0.3853(2) 0.6040(3) 0.4643(3) 0.0534 1.0000 Uani . . . . . .
C14 C 0.4186(2) 0.5549(3) 0.4267(3) 0.0517 1.0000 Uani . . . . . .
C15 C 0.4345(2) 0.4890(3) 0.4539(3) 0.0527 1.0000 Uani . . . . . .
C16 C 0.4137(3) 0.4708(3) 0.5211(3) 0.0565 1.0000 Uani . . . . . .
C17 C 0.3801(3) 0.5217(4) 0.5588(3) 0.0606 1.0000 Uani . . . . . .
C18 C 0.3667(3) 0.5867(3) 0.5320(3) 0.0562 1.0000 Uani . . . . . .
C19 C 0.4725(3) 0.4438(3) 0.4071(3) 0.0554 1.0000 Uani . . . . . .
C21 C 0.2039(4) 0.7477(4) 0.4735(5) 0.0723 1.0000 Uani . . . . . .
C22 C 0.2196(3) 0.7975(4) 0.5333(4) 0.0650 1.0000 Uani . . . . . .
C23 C 0.2462(3) 0.9869(4) 0.4338(4) 0.0702 1.0000 Uani . . . . . .
C24 C 0.3082(3) 1.0074(4) 0.4577(5) 0.0703 1.0000 Uani . . . . . .
C25 C 0.4252(3) 0.9237(4) 0.3241(4) 0.0680 1.0000 Uani . . . . . .
C26 C 0.4633(3) 0.8707(5) 0.3656(4) 0.0697 1.0000 Uani . . . . . .
O31 O 0.3317(4) 0.8134(8) 0.6739(6) 0.1323 1.0000 Uani . . . . . .
O32 O 0.2366(4) 0.9150(5) 0.6636(5) 0.1174 1.0000 Uani . . . . . .
O33 O 0.1410(3) 0.9506(3) 0.7459(4) 0.0844 1.0000 Uani . . . . . .
O34 O 0.0890(3) 1.0850(4) 0.7232(3) 0.0906 1.0000 Uani . . . . . .
O35 O 0.2010(9) 1.1700(6) 0.6799(8) 0.1719 1.0000 Uani . . . . . .
O36 O 0.2725(5) 1.0557(8) 0.6264(5) 0.1385 1.0000 Uani . . . . . .
O37 O 0.0383(2) 0.8871(4) 0.6962(3) 0.0789 1.0000 Uani . . . . . .
O41 O 0.4784(9) 0.9425(8) 0.5455(16) 0.1024 0.56(7) Uani . . P 2 1 .
O42 O 0.4360(8) 0.9924(14) 0.6679(10) 0.2229 1.0000 Uani . . . . . .
O43 O 0.5009(12) 0.9096(14) 0.7755(12) 0.1398 0.5000 Uani . . . 3 -1 .
O44 O 0.5888(5) 0.8291(6) 0.7147(7) 0.1245 1.0000 Uani . . . . . .
O45 O 0.5826(6) 0.8691(7) 0.5776(7) 0.1096 0.71(2) Uani . . P 4 1 .
O46 O 0.5404(5) 0.6961(7) 0.7008(6) 0.1230 1.0000 Uani . . . . . .
O141 O 0.4741(9) 0.9405(11) 0.585(3) 0.1006 0.44(7) Uani . . P 2 2 .
O145 O 0.5645(8) 0.8975(15) 0.5004(13) 0.0922 0.29(2) Uani . . P 4 2 .
H11 H 0.2707 0.7521 0.2770 0.0884 1.0000 Uiso R . . . . .
H12 H 0.2955 0.6756 0.2822 0.0884 1.0000 Uiso R . . . . .
H21 H 0.2618 0.6679 0.3929 0.0865 1.0000 Uiso R . . . . .
H22 H 0.2085 0.6857 0.3439 0.0865 1.0000 Uiso R . . . . .
H31 H 0.2025 0.8145 0.3192 0.0871 1.0000 Uiso R . . . . .
H32 H 0.1501 0.7927 0.3680 0.0871 1.0000 Uiso R . . . . .
H41 H 0.1725 0.8867 0.4390 0.0907 1.0000 Uiso R . . . . .
H42 H 0.1567 0.9128 0.3652 0.0907 1.0000 Uiso R . . . . .
H51 H 0.2331 0.9868 0.3059 0.0872 1.0000 Uiso R . . . . .
H52 H 0.2449 0.9088 0.2855 0.0872 1.0000 Uiso R . . . . .
H61 H 0.3353 1.0015 0.3309 0.0861 1.0000 Uiso R . . . . .
H62 H 0.3275 0.9781 0.2545 0.0861 1.0000 Uiso R . . . . .
H71 H 0.3796 0.8697 0.2179 0.0867 1.0000 Uiso R . . . . .
H72 H 0.3159 0.8475 0.2430 0.0867 1.0000 Uiso R . . . . .
H81 H 0.4221 0.7824 0.2841 0.0840 1.0000 Uiso R . . . . .
H82 H 0.3763 0.7498 0.2325 0.0840 1.0000 Uiso R . . . . .
H111 H 0.4249 0.7003 0.3558 0.0780 1.0000 Uiso R . . . . .
H112 H 0.3760 0.6465 0.3329 0.0780 1.0000 Uiso R . . . . .
H141 H 0.4309 0.5666 0.3811 0.0626 1.0000 Uiso R . . . . .
H171 H 0.3666 0.5103 0.6041 0.0734 1.0000 Uiso R . . . . .
H181 H 0.3450 0.6201 0.5589 0.0680 1.0000 Uiso R . . . . .
H211 H 0.1613 0.7472 0.4682 0.0876 1.0000 Uiso R . . . . .
H212 H 0.2175 0.7016 0.4850 0.0876 1.0000 Uiso R . . . . .
H231 H 0.2292 1.0257 0.4094 0.0847 1.0000 Uiso R . . . . .
H232 H 0.2221 0.9766 0.4731 0.0847 1.0000 Uiso R . . . . .
H251 H 0.4249 0.9677 0.3478 0.0821 1.0000 Uiso R . . . . .
H252 H 0.4431 0.9296 0.2799 0.0821 1.0000 Uiso R . . . . .
H91 H 0.4781 0.2007 0.4858 0.0998 1.0000 Uiso R . . . . .
H92 H 0.5407 0.2351 0.4790 0.0998 1.0000 Uiso R . . . . .
H93 H 0.4949 0.2428 0.4198 0.0998 1.0000 Uiso R . . . . .
H101 H 0.3930 0.2802 0.5940 0.0740 1.0000 Uiso R . . . . .
H102 H 0.4513 0.2990 0.6363 0.0740 1.0000 Uiso R . . . . .
H103 H 0.4484 0.2283 0.5958 0.0740 1.0000 Uiso R . . . . .
H53 H 0.3673 0.8331 0.5874 0.0780 1.0000 Uiso R . . . . .
H54 H 0.4165 0.8774 0.5496 0.0780 1.0000 Uiso R . . . . .
H311 H 0.3565 0.8209 0.7132 0.1583 1.0000 Uiso R . . . . .
H312 H 0.3004 0.8478 0.6732 0.1583 1.0000 Uiso R . . . . .
H321 H 0.2449 0.9584 0.6408 0.1411 1.0000 Uiso R . . . . .
H322 H 0.2223 0.8815 0.6310 0.1411 1.0000 Uiso R . . . . .
H331 H 0.1052 0.9291 0.7288 0.0951 1.0000 Uiso R . . . . .
H332 H 0.1742 0.9380 0.7173 0.0943 1.0000 Uiso R . . . . .
H341 H 0.1106 1.0431 0.7342 0.1087 1.0000 Uiso R . . . . .
H342 H 0.0542 1.0732 0.6968 0.1087 1.0000 Uiso R . . . . .
H351 H 0.1899 1.2184 0.6788 0.2043 1.0000 Uiso R . . . . .
H352 H 0.1674 1.1424 0.6939 0.2043 1.0000 Uiso R . . . . .
H361 H 0.2847 1.0597 0.5804 0.1527 1.0000 Uiso R . . . . .
H362 H 0.2465 1.0917 0.6455 0.1527 1.0000 Uiso R . . . . .
H371 H 0.0236 0.9329 0.6810 0.0882 1.0000 Uiso R . . . . .
H372 H 0.0176 0.8729 0.7374 0.0873 0.5000 Uiso R . . 1 1 .
H373 H 0.0688 0.8604 0.6736 0.0949 0.5000 Uiso R . . 1 2 .
H411 H 0.4650 0.9598 0.5890 0.1239 0.56(7) Uiso R . P 2 1 .
H412 H 0.4925 0.9807 0.5181 0.1239 0.56(7) Uiso R . P 2 1 .
H431 H 0.5303 0.8804 0.7543 0.1421 0.5000 Uiso R . . 3 -1 .
H432 H 0.4649 0.8774 0.7791 0.1421 0.5000 Uiso R . . 3 -1 .
H441 H 0.5892 0.8471 0.6689 0.1495 1.0000 Uiso R . . . . .
H442 H 0.5733 0.7823 0.7144 0.1495 1.0000 Uiso R . . . . .
H451 H 0.6171 0.8907 0.5573 0.1308 0.71(2) Uiso R . P 4 1 .
H452 H 0.5475 0.8953 0.5657 0.1308 0.71(2) Uiso R . P 4 1 .
H461 H 0.5303 0.6737 0.6583 0.1498 1.0000 Uiso R . . . . .
H462 H 0.5112 0.6958 0.7368 0.1498 0.5(2) Uiso R . P 5 1 .
H463 H 0.5577 0.6618 0.7312 0.1498 0.5(2) Uiso R . P 5 2 .
H421 H 0.4550 1.0373 0.6649 0.2697 1.0000 Uiso R . . . . .
H422 H 0.4556 0.9646 0.7020 0.2697 1.0000 Uiso R . . . . .
H1451 H 0.6046 0.9085 0.5141 0.1111 0.29(2) Uiso R . P 4 2 .
H1452 H 0.5372 0.9120 0.5355 0.1111 0.29(2) Uiso R . P 4 2 .
H1411 H 0.4883 0.9403 0.6315 0.1192 0.44(7) Uiso R . P 2 2 .
H1412 H 0.4926 0.9781 0.5605 0.1192 0.44(7) Uiso R . P 2 2 .
loop_
_atom_site_aniso_label
_atom_site_aniso_U_11
_atom_site_aniso_U_22
_atom_site_aniso_U_33
_atom_site_aniso_U_23
_atom_site_aniso_U_13
_atom_site_aniso_U_12
Eu1 0.0512(3) 0.0500(2) 0.0617(3) -0.00218(12) 0.00469(13) 0.00594(11)
Pt1 0.0517(2) 0.0533(2) 0.0677(2) 0.00214(9) -0.00632(9) 0.00222(8)
N1 0.073(3) 0.059(3) 0.061(3) -0.000(2) -0.002(2) 0.013(2)
N2 0.065(3) 0.064(3) 0.076(3) -0.005(2) 0.006(2) -0.002(2)
N3 0.053(3) 0.059(3) 0.084(4) -0.007(2) 0.001(2) 0.010(2)
N4 0.048(2) 0.074(3) 0.074(3) 0.011(2) 0.001(2) 0.005(2)
N9 0.079(4) 0.065(3) 0.105(5) 0.006(3) 0.011(3) 0.021(3)
N10 0.059(3) 0.068(3) 0.078(3) 0.012(3) -0.009(2) 0.004(2)
O1 0.073(2) 0.058(2) 0.059(2) -0.0009(18) 0.0048(19) 0.011(2)
O2 0.069(3) 0.059(2) 0.072(3) -0.006(2) 0.012(2) 0.0036(19)
O3 0.060(2) 0.055(2) 0.081(3) -0.004(2) 0.002(2) 0.0006(18)
O4 0.059(2) 0.070(3) 0.065(3) 0.0031(18) 0.001(2) 0.0140(18)
O5 0.059(2) 0.082(3) 0.070(3) -0.012(2) 0.003(2) 0.004(2)
O6 0.087(3) 0.050(2) 0.0549(19) 0.0005(16) 0.0084(19) 0.0058(19)
O7 0.065(2) 0.058(2) 0.064(2) 0.0018(18) 0.0007(18) 0.0070(18)
O8 0.073(3) 0.067(2) 0.061(2) 0.0034(18) 0.0078(19) 0.015(2)
O9 0.066(3) 0.109(4) 0.068(3) 0.007(3) 0.008(2) -0.004(3)
O10 0.077(3) 0.059(3) 0.155(7) -0.025(3) 0.007(4) -0.001(3)
O11 0.055(3) 0.136(6) 0.097(4) 0.030(4) 0.010(3) 0.022(3)
C1 0.078(4) 0.070(4) 0.072(4) -0.005(3) -0.007(3) 0.016(3)
C2 0.070(4) 0.060(3) 0.086(4) -0.005(3) -0.008(3) 0.002(3)
C3 0.053(3) 0.070(4) 0.093(5) -0.007(3) 0.003(3) 0.000(3)
C4 0.052(3) 0.068(4) 0.106(5) -0.011(4) 0.001(3) 0.009(3)
C5 0.066(3) 0.065(3) 0.085(4) 0.002(3) -0.006(3) 0.016(3)
C6 0.065(3) 0.066(4) 0.082(4) 0.014(3) 0.002(3) 0.006(3)
C7 0.065(4) 0.082(4) 0.068(4) 0.010(3) 0.003(3) 0.008(3)
C8 0.068(3) 0.082(4) 0.059(3) -0.004(3) 0.005(2) 0.012(3)
C11 0.078(4) 0.058(3) 0.059(3) -0.001(2) 0.002(3) 0.017(3)
C12 0.061(3) 0.049(3) 0.060(3) -0.0008(19) 0.002(2) 0.004(2)
C13 0.050(2) 0.054(3) 0.056(3) -0.004(2) -0.003(2) 0.001(2)
C14 0.048(2) 0.055(3) 0.052(2) -0.0018(19) -0.0024(18) -0.001(2)
C15 0.051(3) 0.051(2) 0.056(3) -0.003(2) -0.003(2) -0.002(2)
C16 0.062(3) 0.053(3) 0.054(2) -0.003(2) -0.003(2) -0.003(2)
C17 0.065(3) 0.062(3) 0.055(3) -0.003(2) 0.002(2) -0.003(3)
C18 0.058(3) 0.053(3) 0.058(3) -0.009(2) 0.004(2) -0.002(2)
C19 0.052(2) 0.056(3) 0.058(3) -0.003(2) -0.001(2) 0.002(2)
C21 0.070(4) 0.062(3) 0.085(4) -0.002(3) 0.016(3) -0.008(3)
C22 0.057(3) 0.068(3) 0.071(3) 0.002(3) 0.006(3) 0.008(3)
C23 0.064(4) 0.054(3) 0.093(5) -0.006(3) 0.010(3) 0.011(3)
C24 0.067(4) 0.058(3) 0.087(4) -0.009(3) 0.014(3) -0.003(3)
C25 0.049(3) 0.075(4) 0.080(4) 0.009(3) 0.005(3) 0.005(3)
C26 0.054(3) 0.086(5) 0.069(4) 0.008(3) 0.003(2) 0.009(3)
O31 0.110(6) 0.184(10) 0.103(6) 0.032(6) 0.004(5) 0.054(6)
O32 0.100(4) 0.128(6) 0.123(6) -0.044(5) -0.034(5) 0.025(4)
O33 0.081(3) 0.078(3) 0.095(4) 0.013(3) -0.023(3) -0.011(3)
O34 0.096(4) 0.090(4) 0.086(3) -0.023(3) -0.029(3) 0.022(3)
O35 0.263(18) 0.109(7) 0.144(10) -0.017(6) -0.112(12) 0.027(8)
O36 0.137(7) 0.178(10) 0.101(5) -0.023(6) -0.010(5) 0.011(7)
O37 0.078(3) 0.092(4) 0.067(3) 0.015(3) -0.005(2) -0.022(2)
O41 0.150(13) 0.079(7) 0.078(14) -0.006(6) 0.008(8) 0.018(8)
O42 0.170(13) 0.33(3) 0.171(13) -0.110(16) 0.051(11) -0.055(15)
O43 0.122(12) 0.161(17) 0.137(16) -0.023(12) 0.006(16) 0.030(14)
O44 0.127(7) 0.124(7) 0.122(7) -0.003(5) -0.011(6) -0.017(5)
O45 0.102(7) 0.098(8) 0.129(9) -0.026(6) -0.021(6) 0.007(6)
O46 0.123(7) 0.144(8) 0.102(6) -0.030(6) 0.001(4) -0.017(5)
O141 0.100(11) 0.085(10) 0.12(3) -0.014(11) -0.005(12) -0.022(8)
O145 0.041(8) 0.120(19) 0.116(16) -0.043(13) -0.006(7) -0.013(9)

_refine_ls_extinction_method     None
_oxford_refine_ls_scale          0.918(5)
loop_
_geom_bond_atom_site_label_1
_geom_bond_site_symmetry_1
_geom_bond_atom_site_label_2
_geom_bond_site_symmetry_2
_geom_bond_distance
_geom_bond_publ_flag
Eu1 . N1 . 2.691(6) yes
Eu1 . N2 . 2.652(6) yes
Eu1 . N3 . 2.616(5) yes
Eu1 . N4 . 2.661(6) yes
Eu1 . O1 . 2.435(5) yes
Eu1 . O2 . 2.363(5) yes
Eu1 . O3 . 2.372(5) yes
Eu1 . O4 . 2.380(5) yes
Eu1 . O5 . 2.456(6) yes
Eu1 . C11 . 3.429(6) yes
Eu1 . C21 . 3.401(7) yes
Eu1 . C22 . 3.231(7) yes
Eu1 . C23 . 3.348(7) yes
Eu1 . C25 . 3.371(7) yes
Eu1 . C26 . 3.270(7) yes
Pt1 . N9 . 2.002(7) yes
Pt1 . N10 . 2.022(6) yes
Pt1 . O6 . 1.983(4) yes
Pt1 . O7 . 2.007(5) yes
N1 . C1 . 1.481(10) yes
N1 . C8 . 1.504(9) yes
N1 . C11 . 1.469(8) yes
N2 . C2 . 1.510(9) yes
N2 . C3 . 1.482(10) yes
N2 . C21 . 1.491(10) yes
N3 . C4 . 1.523(9) yes
N3 . C5 . 1.475(11) yes
N3 . C23 . 1.483(9) yes
N4 . C6 . 1.512(9) yes
N4 . C7 . 1.480(11) yes
N4 . C25 . 1.465(8) yes
N9 . H91 . 0.950 no
N9 . H92 . 0.950 no
N9 . H93 . 0.950 no
N10 . H101 . 0.956 no
N10 . H102 . 0.958 no
N10 . H103 . 0.948 no
O1 . C12 . 1.259(8) yes
O2 . C22 . 1.248(9) yes
O3 . C24 . 1.250(9) yes
O4 . C26 . 1.272(9) yes
O5 . H53 . 0.955 no
O5 . H54 . 0.953 no
O6 . C16 . 1.293(8) yes
O7 . C19 . 1.290(8) yes
O8 . C19 . 1.240(8) yes
O9 . C22 . 1.242(9) yes
O10 . C24 . 1.247(9) yes
O11 . C26 . 1.221(9) yes
C1 . C2 . 1.482(12) yes
C1 . H11 . 0.950 no
C1 . H12 . 0.950 no
C2 . H21 . 0.950 no
C2 . H22 . 0.950 no
C3 . C4 . 1.496(10) yes
C3 . H31 . 0.950 no
C3 . H32 . 0.950 no
C4 . H41 . 0.950 no
C4 . H42 . 0.950 no
C5 . C6 . 1.533(11) yes
C5 . H51 . 0.950 no
C5 . H52 . 0.950 no
C6 . H61 . 0.950 no
C6 . H62 . 0.950 no
C7 . C8 . 1.494(11) yes
C7 . H71 . 0.950 no
C7 . H72 . 0.950 no
C8 . H81 . 0.950 no
C8 . H82 . 0.950 no
C11 . C12 . 1.523(9) yes
C11 . H111 . 0.950 no
C11 . H112 . 0.950 no
C12 . C13 . 1.434(8) yes
C13 . C14 . 1.391(8) yes
C13 . C18 . 1.411(9) yes
C14 . C15 . 1.399(8) yes
C14 . H141 . 0.950 no
C15 . C16 . 1.422(8) yes
C15 . C19 . 1.505(8) yes
C16 . C17 . 1.420(9) yes
C17 . C18 . 1.367(9) yes
C17 . H171 . 0.950 no
C18 . H181 . 0.950 no
C21 . C22 . 1.533(11) yes
C21 . H211 . 0.950 no
C21 . H212 . 0.950 no
C23 . C24 . 1.502(11) yes
C23 . H231 . 0.950 no
C23 . H232 . 0.950 no
C25 . C26 . 1.538(10) yes
C25 . H251 . 0.950 no
C25 . H252 . 0.950 no
O31 . H311 . 0.950 no
O31 . H312 . 0.950 no
O32 . H321 . 0.950 no
O32 . H322 . 0.950 no
O33 . H331 . 0.950 no
O33 . H332 . 0.951 no
O34 . H341 . 0.950 no
O34 . H342 . 0.950 no
O35 . H351 . 0.950 no
O35 . H352 . 0.950 no
O36 . H361 . 0.934 no
O36 . H362 . 0.966 no
O37 . H371 . 0.971 no
O37 . H372 . 0.957 no
O37 . H371 . 0.971 no
O37 . H373 . 0.950 no
O41 . H411 . 0.950 no
O41 . H412 . 0.950 no
O42 . H421 . 0.950 no
O42 . H422 . 0.950 no
O43 . H431 . 0.948 no
O43 . H432 . 1.005 no
O44 . H441 . 0.950 no
O44 . H442 . 0.950 no
O45 . H451 . 0.950 no
O45 . H452 . 0.950 no
O46 . H461 . 0.951 no
O46 . H462 . 0.950 no
O46 . H461 . 0.951 no
O46 . H463 . 0.957 no
O141 . H1411 . 0.950 no
O141 . H1412 . 0.950 no
O145 . H1451 . 0.950 no
O145 . H1452 . 0.950 no
H462 . H462 4_656 0.713 no
loop_
_geom_angle_atom_site_label_1
_geom_angle_site_symmetry_1
_geom_angle_atom_site_label_2
_geom_angle_site_symmetry_2
_geom_angle_atom_site_label_3
_geom_angle_site_symmetry_3
_geom_angle
_geom_angle_publ_flag
N1 . Eu1 . N2 . 67.60(19) yes
N1 . Eu1 . N3 . 104.43(19) yes
N2 . Eu1 . N3 . 69.40(18) yes
N1 . Eu1 . N4 . 67.16(18) yes
N2 . Eu1 . N4 . 105.36(19) yes
N3 . Eu1 . N4 . 68.64(19) yes
N1 . Eu1 . O1 . 64.70(16) yes
N2 . Eu1 . O1 . 71.69(19) yes
N3 . Eu1 . O1 . 140.69(18) yes
N4 . Eu1 . O1 . 128.61(17) yes
N1 . Eu1 . O2 . 130.61(19) yes
N2 . Eu1 . O2 . 66.49(19) yes
N3 . Eu1 . O2 . 75.3(2) yes
N4 . Eu1 . O2 . 143.35(18) yes
O1 . Eu1 . O2 . 84.38(16) yes
N1 . Eu1 . O3 . 139.81(18) yes
N2 . Eu1 . O3 . 132.71(18) yes
N3 . Eu1 . O3 . 66.41(18) yes
N4 . Eu1 . O3 . 73.36(19) yes
O1 . Eu1 . O3 . 146.26(18) yes
N1 . Eu1 . O4 . 71.70(19) yes
N2 . Eu1 . O4 . 138.07(18) yes
N3 . Eu1 . O4 . 132.24(18) yes
N4 . Eu1 . O4 . 66.30(16) yes
O1 . Eu1 . O4 . 82.39(17) yes
N1 . Eu1 . O5 . 125.65(17) yes
N2 . Eu1 . O5 . 126.84(19) yes
N3 . Eu1 . O5 . 129.92(19) yes
N4 . Eu1 . O5 . 127.62(18) yes
O1 . Eu1 . O5 . 72.00(18) yes
N1 . Eu1 . C11 . 24.13(16) yes
N2 . Eu1 . C11 . 76.35(18) yes
N3 . Eu1 . C11 . 127.85(19) yes
N4 . Eu1 . C11 . 84.64(18) yes
O1 . Eu1 . C11 . 44.16(16) yes
N1 . Eu1 . C21 . 86.2(2) yes
N2 . Eu1 . C21 . 24.8(2) yes
N3 . Eu1 . C21 . 78.37(19) yes
N4 . Eu1 . C21 . 129.4(2) yes
O1 . Eu1 . C21 . 63.76(19) yes
N1 . Eu1 . C22 . 111.95(19) yes
N2 . Eu1 . C22 . 50.02(19) yes
N3 . Eu1 . C22 . 79.04(19) yes
N4 . Eu1 . C22 . 145.60(16) yes
O1 . Eu1 . C22 . 71.87(16) yes
N1 . Eu1 . C23 . 128.74(18) yes
N2 . Eu1 . C23 . 87.82(19) yes
N3 . Eu1 . C23 . 25.17(19) yes
N4 . Eu1 . C23 . 78.21(19) yes
O1 . Eu1 . C23 . 149.20(18) yes
N1 . Eu1 . C25 . 76.43(19) yes
N2 . Eu1 . C25 . 129.03(19) yes
N3 . Eu1 . C25 . 86.85(18) yes
N4 . Eu1 . C25 . 24.72(17) yes
O1 . Eu1 . C25 . 123.05(17) yes
N1 . Eu1 . C26 . 72.6(2) yes
N2 . Eu1 . C26 . 139.1(2) yes
N3 . Eu1 . C26 . 113.5(2) yes
N4 . Eu1 . C26 . 48.55(17) yes
O1 . Eu1 . C26 . 99.46(19) yes
O2 . Eu1 . O3 . 86.57(17) yes
O2 . Eu1 . O4 . 143.90(19) yes
O3 . Eu1 . O4 . 86.11(17) yes
O2 . Eu1 . O5 . 72.52(18) yes
O3 . Eu1 . O5 . 74.27(18) yes
O4 . Eu1 . O5 . 71.47(18) yes
O2 . Eu1 . C11 . 124.32(17) yes
O3 . Eu1 . C11 . 146.95(18) yes
O4 . Eu1 . C11 . 62.23(18) yes
O5 . Eu1 . C11 . 102.01(17) yes
O2 . Eu1 . C21 . 44.71(19) yes
O3 . Eu1 . C21 . 126.33(18) yes
O4 . Eu1 . C21 . 145.28(18) yes
O5 . Eu1 . C21 . 103.0(2) yes
C11 . Eu1 . C21 . 86.69(19) yes
O2 . Eu1 . C22 . 18.68(19) yes
O3 . Eu1 . C22 . 104.67(18) yes
O4 . Eu1 . C22 . 147.89(17) yes
O5 . Eu1 . C22 . 82.33(18) yes
C11 . Eu1 . C22 . 107.35(18) yes
O2 . Eu1 . C23 . 66.12(19) yes
O3 . Eu1 . C23 . 45.05(18) yes
O4 . Eu1 . C23 . 126.75(18) yes
O5 . Eu1 . C23 . 105.28(19) yes
C11 . Eu1 . C23 . 152.70(18) yes
O2 . Eu1 . C25 . 150.29(18) yes
O3 . Eu1 . C25 . 64.36(18) yes
O4 . Eu1 . C25 . 45.48(16) yes
O5 . Eu1 . C25 . 103.22(18) yes
C11 . Eu1 . C25 . 85.38(18) yes
O2 . Eu1 . C26 . 154.1(2) yes
O3 . Eu1 . C26 . 76.0(2) yes
O4 . Eu1 . C26 . 18.76(18) yes
O5 . Eu1 . C26 . 84.24(19) yes
C11 . Eu1 . C26 . 70.9(2) yes
C21 . Eu1 . C22 . 26.57(19) yes
C21 . Eu1 . C23 . 87.96(19) yes
C22 . Eu1 . C23 . 77.35(18) yes
C21 . Eu1 . C25 . 153.7(2) yes
C22 . Eu1 . C25 . 164.97(17) yes
C23 . Eu1 . C25 . 87.68(18) yes
C21 . Eu1 . C26 . 157.5(2) yes
C22 . Eu1 . C26 . 165.77(18) yes
C23 . Eu1 . C26 . 110.9(2) yes
C25 . Eu1 . C26 . 26.72(17) yes
N9 . Pt1 . N10 . 92.5(3) yes
N9 . Pt1 . O6 . 177.3(3) yes
N10 . Pt1 . O6 . 84.9(2) yes
N9 . Pt1 . O7 . 87.9(3) yes
N10 . Pt1 . O7 . 179.4(2) yes
O6 . Pt1 . O7 . 94.81(18) yes
Eu1 . N1 . C1 . 110.7(4) yes
Eu1 . N1 . C8 . 110.4(4) yes
C1 . N1 . C8 . 109.8(6) yes
Eu1 . N1 . C11 . 107.4(4) yes
C1 . N1 . C11 . 109.7(6) yes
C8 . N1 . C11 . 108.8(5) yes
Eu1 . N2 . C2 . 111.2(4) yes
Eu1 . N2 . C3 . 109.3(4) yes
C2 . N2 . C3 . 108.4(6) yes
Eu1 . N2 . C21 . 107.0(5) yes
C2 . N2 . C21 . 110.4(6) yes
C3 . N2 . C21 . 110.6(6) yes
Eu1 . N3 . C4 . 109.6(4) yes
Eu1 . N3 . C5 . 112.2(4) yes
C4 . N3 . C5 . 108.9(6) yes
Eu1 . N3 . C23 . 106.2(4) yes
C4 . N3 . C23 . 109.4(6) yes
C5 . N3 . C23 . 110.4(6) yes
Eu1 . N4 . C6 . 109.5(4) yes
Eu1 . N4 . C7 . 112.3(4) yes
C6 . N4 . C7 . 108.8(6) yes
Eu1 . N4 . C25 . 105.9(4) yes
C6 . N4 . C25 . 109.1(6) yes
C7 . N4 . C25 . 111.3(6) yes
Pt1 . N9 . H91 . 108.1 no
Pt1 . N9 . H92 . 115.1 no
H91 . N9 . H92 . 108.0 no
Pt1 . N9 . H93 . 108.0 no
H91 . N9 . H93 . 109.5 no
H92 . N9 . H93 . 108.0 no
Pt1 . N10 . H101 . 101.7 no
Pt1 . N10 . H102 . 112.0 no
H101 . N10 . H102 . 110.3 no
Pt1 . N10 . H103 . 112.5 no
H101 . N10 . H103 . 111.2 no
H102 . N10 . H103 . 109.0 no
Eu1 . O1 . C12 . 124.6(4) yes
Eu1 . O2 . C22 . 124.0(5) yes
Eu1 . O3 . C24 . 123.5(4) yes
Eu1 . O4 . C26 . 124.3(4) yes
Eu1 . O5 . H53 . 123.2 no
Eu1 . O5 . H54 . 117.9 no
H53 . O5 . H54 . 109.5 no
Pt1 . O6 . C16 . 124.2(4) yes
Pt1 . O7 . C19 . 126.2(4) yes
N1 . C1 . C2 . 113.7(6) yes
N1 . C1 . H11 . 108.4 no
C2 . C1 . H11 . 108.5 no
N1 . C1 . H12 . 108.3 no
C2 . C1 . H12 . 108.5 no
H11 . C1 . H12 . 109.5 no
N2 . C2 . C1 . 111.9(6) yes
N2 . C2 . H21 . 108.9 no
C1 . C2 . H21 . 108.9 no
N2 . C2 . H22 . 108.9 no
C1 . C2 . H22 . 108.8 no
H21 . C2 . H22 . 109.5 no
N2 . C3 . C4 . 113.7(7) yes
N2 . C3 . H31 . 108.4 no
C4 . C3 . H31 . 108.4 no
N2 . C3 . H32 . 108.4 no
C4 . C3 . H32 . 108.4 no
H31 . C3 . H32 . 109.5 no
N3 . C4 . C3 . 111.1(5) yes
N3 . C4 . H41 . 109.1 no
C3 . C4 . H41 . 109.1 no
N3 . C4 . H42 . 109.1 no
C3 . C4 . H42 . 109.1 no
H41 . C4 . H42 . 109.5 no
N3 . C5 . C6 . 112.4(6) yes
N3 . C5 . H51 . 108.6 no
C6 . C5 . H51 . 108.6 no
N3 . C5 . H52 . 108.9 no
C6 . C5 . H52 . 108.8 no
H51 . C5 . H52 . 109.5 no
C5 . C6 . N4 . 110.5(6) yes
C5 . C6 . H61 . 109.4 no
N4 . C6 . H61 . 109.2 no
C5 . C6 . H62 . 109.1 no
N4 . C6 . H62 . 109.2 no
H61 . C6 . H62 . 109.5 no
N4 . C7 . C8 . 112.3(6) yes
N4 . C7 . H71 . 108.6 no
C8 . C7 . H71 . 108.8 no
N4 . C7 . H72 . 108.8 no
C8 . C7 . H72 . 108.9 no
H71 . C7 . H72 . 109.5 no
N1 . C8 . C7 . 111.9(5) yes
N1 . C8 . H81 . 108.8 no
C7 . C8 . H81 . 109.0 no
N1 . C8 . H82 . 108.9 no
C7 . C8 . H82 . 108.8 no
H81 . C8 . H82 . 109.5 no
N1 . C11 . Eu1 . 48.5(3) yes
N1 . C11 . C12 . 113.5(5) yes
Eu1 . C11 . C12 . 72.8(3) yes
N1 . C11 . H111 . 108.4 no
Eu1 . C11 . H111 . 98.6 no
C12 . C11 . H111 . 108.5 no
N1 . C11 . H112 . 108.5 no
Eu1 . C11 . H112 . 149.2 no
C12 . C11 . H112 . 108.5 no
H111 . C11 . H112 . 109.5 no
C11 . C12 . O1 . 118.1(6) yes
C11 . C12 . C13 . 120.8(5) yes
O1 . C12 . C13 . 121.1(6) yes
C12 . C13 . C14 . 120.8(5) yes
C12 . C13 . C18 . 120.2(5) yes
C14 . C13 . C18 . 119.1(5) yes
C13 . C14 . C15 . 122.1(5) yes
C13 . C14 . H141 . 119.0 no
C15 . C14 . H141 . 119.0 no
C14 . C15 . C16 . 118.6(5) yes
C14 . C15 . C19 . 115.0(5) yes
C16 . C15 . C19 . 126.4(5) yes
C15 . C16 . O6 . 126.0(6) yes
C15 . C16 . C17 . 118.3(6) yes
O6 . C16 . C17 . 115.6(5) yes
C16 . C17 . C18 . 122.0(6) yes
C16 . C17 . H171 . 119.0 no
C18 . C17 . H171 . 119.0 no
C13 . C18 . C17 . 119.8(5) yes
C13 . C18 . H181 . 120.1 no
C17 . C18 . H181 . 120.1 no
C15 . C19 . O7 . 121.7(5) yes
C15 . C19 . O8 . 118.9(5) yes
O7 . C19 . O8 . 119.4(5) yes
N2 . C21 . Eu1 . 48.2(3) yes
N2 . C21 . C22 . 114.4(6) yes
Eu1 . C21 . C22 . 70.5(4) yes
N2 . C21 . H211 . 108.1 no
Eu1 . C21 . H211 . 143.4 no
C22 . C21 . H211 . 108.2 no
N2 . C21 . H212 . 108.3 no
Eu1 . C21 . H212 . 105.3 no
C22 . C21 . H212 . 108.3 no
H211 . C21 . H212 . 109.5 no
C21 . C22 . O2 . 118.4(6) yes
C21 . C22 . O9 . 117.3(7) yes
O2 . C22 . O9 . 124.3(7) yes
C21 . C22 . Eu1 . 82.9(4) yes
O9 . C22 . Eu1 . 156.6(5) yes
N3 . C23 . Eu1 . 48.6(3) yes
N3 . C23 . C24 . 113.1(5) yes
Eu1 . C23 . C24 . 72.6(4) yes
N3 . C23 . H231 . 108.4 no
Eu1 . C23 . H231 . 149.5 no
C24 . C23 . H231 . 108.5 no
N3 . C23 . H232 . 108.6 no
Eu1 . C23 . H232 . 98.3 no
C24 . C23 . H232 . 108.7 no
H231 . C23 . H232 . 109.5 no
C23 . C24 . O3 . 118.6(6) yes
C23 . C24 . O10 . 117.2(7) yes
O3 . C24 . O10 . 124.1(8) yes
N4 . C25 . Eu1 . 49.4(3) yes
N4 . C25 . C26 . 112.7(6) yes
Eu1 . C25 . C26 . 73.0(4) yes
N4 . C25 . H251 . 108.6 no
Eu1 . C25 . H251 . 95.9 no
C26 . C25 . H251 . 108.8 no
N4 . C25 . H252 . 108.6 no
Eu1 . C25 . H252 . 151.8 no
C26 . C25 . H252 . 108.6 no
H251 . C25 . H252 . 109.5 no
C25 . C26 . O4 . 117.3(6) yes
C25 . C26 . O11 . 119.2(7) yes
O4 . C26 . O11 . 123.4(7) yes
C25 . C26 . Eu1 . 80.3(3) yes
O11 . C26 . Eu1 . 160.2(6) yes
H311 . O31 . H312 . 109.5 no
H321 . O32 . H322 . 109.5 no
H331 . O33 . H332 . 109.7 no
H341 . O34 . H342 . 109.5 no
H351 . O35 . H352 . 109.5 no
H361 . O36 . H362 . 118.6 no
H371 . O37 . H372 . 110.0 no
H371 . O37 . H373 . 125.0 no
H411 . O41 . H412 . 109.5 no
H421 . O42 . H422 . 109.5 no
H431 . O43 . H432 . 102.8 no
H441 . O44 . H442 . 109.5 no
H451 . O45 . H452 . 109.5 no
H461 . O46 . H462 . 118.0 no
H461 . O46 . H463 . 108.8 no
H1411 . O141 . H1412 . 109.5 no
H1451 . O145 . H1452 . 109.5 no
H462 4_656 H462 . O46 . 178.6 no
loop_
_geom_hbond_atom_site_label_D
_geom_hbond_site_symmetry_D
_geom_hbond_atom_site_label_H
_geom_hbond_site_symmetry_H
_geom_hbond_atom_site_label_A
_geom_hbond_site_symmetry_A
_geom_hbond_angle_DHA
_geom_hbond_distance_DH
_geom_hbond_distance_HA
_geom_hbond_distance_DA
_geom_hbond_publ_flag
C2 . H21 . C12 . 123 0.95 2.53 3.150(10) yes
C6 . H61 . C24 . 123 0.95 2.53 3.150(10) yes
C8 . H81 . C26 . 124 0.95 2.47 3.104(10) yes
C11 . H112 . O33 5_564 171 0.95 2.52 3.462(10) yes
N9 . H91 . O45 2_666 125 0.95 2.25 2.898(10) yes
N9 . H91 . O145 2_666 166 0.95 2.10 3.031(10) yes
N9 . H92 . O5 2_666 138 0.95 2.24 3.008(10) yes
N10 . H101 . O9 8_545 179 0.96 1.91 2.863(10) yes
N10 . H102 . O37 8_545 151 0.96 2.04 2.916(10) yes
N10 . H103 . O11 2_666 155 0.95 2.19 3.071(10) yes
O5 . H53 . O31 . 179 0.95 1.89 2.841(10) yes
O5 . H54 . O41 . 171 0.95 1.84 2.788(10) yes
O5 . H54 . O141 . 165 0.95 1.88 2.808(10) yes
O31 . H311 . O44 4_656 174 0.95 1.85 2.799(10) yes
O31 . H312 . O32 . 175 0.95 1.91 2.858(10) yes
O32 . H321 . O36 . 160 0.95 1.96 2.869(10) yes
O32 . H322 . O2 . 133 0.95 2.34 3.064(10) yes
O32 . H322 . O9 . 161 0.95 2.05 2.967(10) yes
O32 . H322 . C22 . 161 0.95 2.47 3.383(10) yes
O33 . H331 . O37 . 179 0.95 1.80 2.746(10) yes
O33 . H332 . O32 . 180 0.95 1.78 2.734(10) yes
O34 . H341 . O33 . 168 0.95 1.89 2.826(10) yes
O34 . H342 . O8 7_466 168 0.95 1.86 2.797(10) yes
O35 . H351 . O31 8_555 178 0.95 1.86 2.812(10) yes
O35 . H352 . O34 . 177 0.95 2.13 3.074(10) yes
O36 . H361 . O10 . 178 0.93 2.09 3.020(10) yes
O36 . H362 . O35 . 174 0.97 1.91 2.874(10) yes
O37 . H371 . O8 7_466 179 0.97 2.08 3.049(10) yes
O37 . H372 . O37 4_556 151 0.96 1.81 2.686(10) yes
O37 . H373 . N10 8_555 132 0.95 2.19 2.916(10) yes
O41 . H411 . O42 . 177 0.95 1.77 2.716(10) yes
O41 . H412 . O41 2_676 176 0.95 2.01 2.960(10) yes
O43 . H431 . O44 . 177 0.95 1.79 2.739(10) yes
O43 4_656 H431 . O44 . 122 1.05 1.79 2.510(10) yes
O43 . H432 . O44 4_656 179 1.00 1.51 2.510(10) yes
O44 . H441 . O45 . 171 0.95 1.82 2.762(10) yes
O44 . H442 . O46 . 171 0.95 1.80 2.748(10) yes
O45 . H451 . O10 2_676 178 0.95 1.82 2.769(10) yes
O45 . H451 . C24 2_676 153 0.95 2.56 3.431(10) yes
O45 . H452 . O41 . 177 0.95 1.82 2.765(10) yes
O45 . H452 . O141 . 154 0.95 1.88 2.762(10) yes
O46 . H461 . O7 2_666 174 0.95 1.86 2.809(10) yes
O46 . H461 . C19 2_666 145 0.95 2.56 3.384(10) yes
O46 . H462 . O46 4_656 179 0.95 1.66 2.613(10) yes
O46 . H463 . O34 6_546 170 0.96 1.84 2.784(10) yes
O42 . H421 . O11 2_676 168 0.95 1.92 2.859(10) yes
O42 . H421 . C26 2_676 158 0.95 2.58 3.479(10) yes
O42 . H422 . O43 . 177 0.95 2.03 2.976(10) yes
O42 . H422 . O43 4_656 153 0.95 1.48 2.370(10) yes
O145 . H1451 . O10 2_676 168 0.95 1.83 2.767(10) yes
O145 . H1451 . C24 2_676 154 0.95 2.56 3.442(10) yes
O145 . H1452 . O41 . 142 0.95 1.44 2.263(10) yes
O145 . H1452 . O141 . 167 0.95 1.78 2.713(10) yes
O141 . H1411 . O43 4_656 159 0.95 1.91 2.812(10) yes


_iucr_refine_instructions_details 
;
#
# Punched on 19/10/19 at 01:39:40
#
#LIST     12                                                                    
BLOCK SCALE X'S  U'S 
EQUIV PART(2001,OCC) PART(2002,OCC) 
WEIGHT -1 PART(2002,OCC) 
EQUIV PART(4001,OCC) PART(4002,OCC) 
WEIGHT -1 PART(4002,OCC) 
EQUIV PART(5001,OCC) PART(5002,OCC) 
WEIGHT -1 PART(5002,OCC) 
RIDE C   (   1,X'S) H   (  11,X'S) H   (  12,X'S) 
RIDE C   (   2,X'S) H   (  21,X'S) H   (  22,X'S) 
RIDE C   (   3,X'S) H   (  31,X'S) H   (  32,X'S) 
RIDE C   (   4,X'S) H   (  41,X'S) H   (  42,X'S) 
RIDE C   (   5,X'S) H   (  51,X'S) H   (  52,X'S) 
RIDE C   (   6,X'S) H   (  61,X'S) H   (  62,X'S) 
RIDE C   (   7,X'S) H   (  71,X'S) H   (  72,X'S) 
RIDE C   (   8,X'S) H   (  81,X'S) H   (  82,X'S) 
RIDE C   (  11,X'S) H   ( 111,X'S) H   ( 112,X'S) 
RIDE C   (  14,X'S) H   ( 141,X'S) 
RIDE C   (  17,X'S) H   ( 171,X'S) 
RIDE C   (  18,X'S) H   ( 181,X'S) 
RIDE C   (  21,X'S) H   ( 211,X'S) H   ( 212,X'S) 
RIDE C   (  23,X'S) H   ( 231,X'S) H   ( 232,X'S) 
RIDE C   (  25,X'S) H   ( 251,X'S) H   ( 252,X'S) 
RIDE O   (   5,X'S) H   (  53,X'S) H   (  54,X'S) 
RIDE N   (   9,X'S) H   (  91,X'S) H   (  92,X'S) H   (  93,X'S) 
RIDE N   (  10,X'S) H   ( 101,X'S) H   ( 102,X'S) H   ( 103,X'S) 
RIDE O   (  31,X'S) H   ( 311,X'S) H   ( 312,X'S) 
RIDE O   (  32,X'S) H   ( 321,X'S) H   ( 322,X'S) 
RIDE O   (  33,X'S) H   ( 331,X'S) H   ( 332,X'S) 
RIDE O   (  34,X'S) H   ( 341,X'S) H   ( 342,X'S) 
RIDE O   (  35,X'S) H   ( 351,X'S) H   ( 352,X'S) 
RIDE O   (  36,X'S) H   ( 361,X'S) H   ( 362,X'S) 
RIDE O   (  37,X'S) H   ( 371,X'S) H   ( 372,X'S) H   ( 373,X'S) 
RIDE O   (  41,X'S) H   ( 411,X'S) H   ( 412,X'S) 
RIDE O   (  42,X'S) H   ( 421,X'S) H   ( 422,X'S) 
RIDE O   (  43,X'S) H   ( 431,X'S) H   ( 432,X'S) 
RIDE O   (  44,X'S) H   ( 441,X'S) H   ( 442,X'S) 
RIDE O   (  45,X'S) H   ( 451,X'S) H   ( 452,X'S) 
RIDE O   (  46,X'S) H   ( 461,X'S) H   ( 462,X'S) 
CONT H   ( 463,X'S) 
RIDE O   ( 141,X'S) H   (1411,X'S) H   (1412,X'S) 
RIDE O   ( 145,X'S) H   (1451,X'S) H   (1452,X'S) 
END                                                                             
#
# Punched on 19/10/19 at 01:39:40
#
#LIST     16                                                                    
NO 
REM   HREST   START (DO NOT REMOVE THIS LINE) 
REM   HREST   END (DO NOT REMOVE THIS LINE) 
END                                                                             
;


############################################################# 
# start Validation Reply Form
############################################################# 
_vrf_PLAT094_2Eu                 
;
PROBLEM: Ratio of Maximum / Minimum Residual Density ....       4.29 Report
RESPONSE: This is due to residual peaks close to the heavy elements.
;
_vrf_PLAT417_2Eu                 
;
PROBLEM: Short Inter D-H..H-D       H312     ..H322     .       2.02 Ang.
RESPONSE: Although there are short D-H..H-D contacts, in
each case the hydrogen is pointing towards a hydrogen bond
acceptor.
;
_vrf_PLAT260_2Eu                 
;
PROBLEM: Large Average Ueq of Residue Including       O31      0.132 Check
RESPONSE: These are due to the poorly resolved, poorly ordered 
water molecules in the solvent sphere.
;
